# Supplementary material for: The Emergence of blaNDM-Encoding Plasmids in Enterobacteriaceae Isolated from Shared Water Resources for Livestock and Human Utilization in Central Thailand
Source: Antibiotics (Basel). 2025 Dec 20;15(1):8. doi: 10.3390/antibiotics15010008 (PMC12837215; doi:10.3390/antibiotics15010008)
Supplement: Supplementary file 1 [file antibiotics-15-00008-s001.zip]

Archive with 1 entries (1 files):
- antibiotics-3985305-supplementary.pdf
